# Supplementary material for: CroR Regulates Expression of pbp4(5) to Promote Cephalosporin Resistance in Enterococcus faecalis
Source: mBio. 2022 Aug 1;13(4):e01119-22. doi: 10.1128/mbio.01119-22 (PMC9426447; doi:10.1128/mbio.01119-22)
Supplement: TABLE S1 [file mbio.01119-22-s0010.xlsx]

## Sheet: upregulated genes
Gene Name	OG1RF Gene Number	Annotation	log2 fold change RNA-seq (OG1 treated v untreated)	adj p-value	log2 fold change RNA-seq (∆croR treated v untreated)	adj p-value
	OG1RF_RS11270	['DUF3955 domain-containing protein']	7.20611	6.35e-41	0.212848	0.803401
	OG1RF_RS05215	['metallophosphoesterase']	6.26612	3.21e-41	0.81561	0.280018
	OG1RF_RS12755	['phosphatase PAP2 family protein']	6.09806	5.62e-81	0.187516	0.729721
	OG1RF_RS05560	['LysR family transcriptional regulator']	4.68635	6.68e-32	-0.0306282	0.961799
	OG1RF_RS05565	['LysR family transcriptional regulator']	4.62759	1e-42	-0.330868	0.540754
	OG1RF_RS02555	['serine hydrolase']	4.48383	1.13e-46	0.307885	0.763024
	OG1RF_RS04755	['CBS domain-containing protein']	4.16322	5.88e-103	0.744453	0.000303684
	OG1RF_RS03660	['metallophosphoesterase']	4.04825	2.29e-19	-0.446906	0.494917
CroR	OG1RF_RS12980	['response regulator transcription factor']	3.73693	4.74e-50	0.721699	0.108479
	OG1RF_RS06745	['NUDIX hydrolase']	3.68684	4.99e-28	0.63499	0.123135
	OG1RF_RS05340	['hypothetical protein']	3.44035	1.56e-23	0.955932	0.00801826
	OG1RF_RS05385	['cation-translocating P-type ATPase']	3.36364	8.26e-148	0.383583	0.00878186
	OG1RF_RS04760	['2,3,4,5-tetrahydropyridine-2,6-dicarboxylate N-acetyltransferase']	3.28405	2.6e-114	0.72985	1.8e-06
*	OG1RF_RS05555	['FtsW/RodA/SpoVE family cell cycle protein']	3.27839	1.33e-05	-0.206354	0.83523
	OG1RF_RS06665	['hypothetical protein']	3.15691	1.05e-08	0.709414	0.193766
CroS	OG1RF_RS12985	['HAMP domain-containing histidine kinase']	3.14014	2.18e-96	0.645129	8.15e-05
	OG1RF_RS09725	['HD domain-containing protein']	2.98323	1.95e-85	0.0472653	0.815193
	OG1RF_RS11085	['YdcF family protein']	2.95512	1.35e-26	0.615675	0.0720381
	OG1RF_RS06310	['hypothetical protein']	2.89136	0.00131569	-0.0349802	0.974292
	OG1RF_RS10730	['Gfo/Idh/MocA family oxidoreductase']	2.88147	9.01e-79	0.525374	0.00168619
GatD*	OG1RF_RS10055	['glutamine amidotransferase']	2.68459	1.5e-94	0.156512	0.305685
*	OG1RF_RS05550	['FtsW/RodA/SpoVE family cell cycle protein']	2.67997	1.92e-06	0.236416	0.791058
	OG1RF_RS07820	['LysR family transcriptional regulator']	2.61566	6e-05	-0.111218	0.875977
	OG1RF_RS05055	['permease']	2.61005	3.6e-24	-0.389351	0.350087
	OG1RF_RS11935	['TetR family transcriptional regulator']	2.56552	5.26e-23	0.710607	0.00731
MurT*	OG1RF_RS10050	['Mur ligase family protein']	2.55775	1.57e-106	0.431719	0.000688198
	OG1RF_RS07470	['ABC transporter permease']	2.4336	0.000103281	0.382391	0.607741
	OG1RF_RS08980	['VOC family protein']	2.41937	5.56e-13	-0.192135	0.61886
	OG1RF_RS07815	['MFS transporter']*	2.4183	2.72e-05	0.195812	0.785117
	OG1RF_RS07020	['tyrosine recombinase XerC']	2.38687	4.25e-56	0.568472	0.00028614
	OG1RF_RS13040	['hypothetical protein']	2.29706	1.46e-05	0.126705	0.860718
	OG1RF_RS03990	['Cof-type HAD-IIB family hydrolase']	2.28995	1.51e-62	0.984365	5.28e-12
	OG1RF_RS03985	['hypothetical protein']	2.18374	0.00717739	-0.666914	0.551901
	OG1RF_RS03825	['DUF4828 domain-containing protein']	2.18049	3.55e-17	0.372075	0.223614
	OG1RF_RS08005	['DUF4767 domain-containing protein']	2.1701	1.37e-08	0.435638	0.292154
	OG1RF_RS05970	['hydroxymethylglutaryl-CoA synthase']	2.16652	1.24e-89	-0.435141	0.000350404
	OG1RF_RS05625	['pyridoxal phosphate-dependent aminotransferase']	2.14427	8.43e-51	-0.643668	8.67e-05
	OG1RF_RS05060	['TIGR03943 family protein']	2.1391	2.42e-10	-0.565494	0.17217
PbpA (Pbp2b)*	OG1RF_RS11045	['penicillin-binding protein 2']	2.08526	5.44e-73	-0.139397	0.313382
	OG1RF_RS07015	['HslU--HslV peptidase proteolytic subunit']	2.06324	2.67e-77	0.390228	0.000746467
	OG1RF_RS05775	['hypothetical protein']	2.00514	0.00175074	0.965814	0.112547
Pbp4 (Pbp5)*	OG1RF_RS09755	['penicillin-binding protein']	1.96699	2.43e-44	0.16622	0.313672
	OG1RF_RS07810	['LTA synthase family protein']	1.96459	9.18e-10	-0.625729	0.0864602
	OG1RF_RS07405	['pore-forming protein EbsA']	1.96421	4.83e-14	0.621079	0.0206854
	OG1RF_RS07010	['ATP-dependent protease ATPase subunit HslU']	1.96361	1.75e-59	0.264215	0.0450807
	OG1RF_RS11930	['low molecular weight phosphotyrosine protein phosphatase']	1.94984	3.2e-18	0.502959	0.0386279
	OG1RF_RS07205	['hemolysin III family protein']	1.90566	5.34e-33	0.9994	1.57e-10
	OG1RF_RS06225	['ABC-F type ribosomal protection protein']	1.82876	0.00294197	-0.250108	0.712522
	OG1RF_RS09565	['PTS glucose transporter subunit IIA']	1.77941	5.02e-39	0.949462	7.09e-12
MreD*	OG1RF_RS11945	['rod shape-determining protein MreD']	1.77511	6.29e-17	-0.0924074	0.734241
CisS	OG1RF_RS11065	['HAMP domain-containing histidine kinase']	1.76486	1.05e-13	0.885479	0.000164314
	OG1RF_RS06670	['hypothetical protein']	1.71795	1.51e-10	0.624826	0.0331748
	OG1RF_RS07005	['GTP-sensing pleiotropic transcriptional regulator CodY']	1.71719	1.35e-50	0.0971467	0.476222
	OG1RF_RS00160	['YfhO family protein']	1.66068	9.4e-46	0.184453	0.162468
MreC*	OG1RF_RS11950	['rod shape-determining protein MreC']	1.63278	1.03e-34	0.137985	0.393148
	OG1RF_RS05370	['LTA synthase family protein']	1.63267	1.26e-42	-0.241117	0.0718404
	OG1RF_RS08570	['multidrug efflux MFS transporter']	1.61898	1.3e-09	0.912348	0.00083139
	OG1RF_RS09600	['2-dehydropantoate 2-reductase']	1.61807	1.46e-33	-0.367002	0.0118584
	OG1RF_RS08985	['SRPBCC family protein']	1.61423	1.37e-18	-0.588107	0.00399461
	OG1RF_RS12700	['DUF5105 domain-containing protein']	1.60812	6.37e-39	0.902441	2.34e-13
	OG1RF_RS12745	['chitin-binding protein']	1.55487	2.9e-29	0.972561	1.05e-12
	OG1RF_RS10665	['L-serine ammonia-lyase, iron-sulfur-dependent, subunit beta']	1.51193	2.74e-17	-0.439438	0.0255525
	OG1RF_RS03805	['DivIVA domain-containing protein']	1.51154	1.52e-98	0.705349	3.03e-22
