# Supplementary material for: CroR Regulates Expression of pbp4(5) to Promote Cephalosporin Resistance in Enterococcus faecalis
Source: mBio. 2022 Aug 1;13(4):e01119-22. doi: 10.1128/mbio.01119-22 (PMC9426447; doi:10.1128/mbio.01119-22)
Supplement: TABLE S2 [file mbio.01119-22-s0001.xlsx]

## Sheet: Downregulated
OG1RF Gene Number	Annotation	Classification	log2 fold change RNA-seq (OG1 treated v untreated)	adj p-value	log2 fold change RNA-seq (∆croR treated v untreated)	adj p-value
OG1RF_RS00445	['formate/nitrite transporter family protein']		-4.74273	0.000234448	-2.66568	0.009
OG1RF_RS07830	['trypsin-like serine protease']		-3.5366	1.23e-27	-1.84643	5.03e-09
OG1RF_RS07835	['M4 family metallopeptidase']		-3.20031	1.05e-34	-1.80761	2.66e-12
OG1RF_RS00110	['PTS mannose/fructose/sorbose transporter family subunit IID']		-2.90302	1.66e-11	1.44316	0.001
OG1RF_RS00105	['PTS mannose/fructose/sorbose transporter subunit IIC']		-2.86957	5.04e-09	1.43546	0.004
OG1RF_RS00100	['PTS mannose transporter subunit IIAB']		-2.85094	1.69e-10	1.56767	0.0005
OG1RF_RS04580	['hypothetical protein']		-2.79753	7.63e-07	-0.268007	0.627
OG1RF_RS11720	['DUF2877 domain-containing protein']		-2.73779	5.18e-06	-1.10912	0.04
OG1RF_RS00515	['YfcC family protein']		-2.73762	1.16e-13	-1.38768	0.0002
OG1RF_RS00510	['Crp/Fnr family transcriptional regulator']		-2.58902	3.27e-13	-1.10875	0.00269423
OG1RF_RS00095	['PTS fructose transporter subunit IIB']		-2.34412	8.37e-08	2.09084	1.31e-06
OG1RF_RS09065	['hypothetical protein']		-2.24314	0.000110953	-0.645438	0.207017
OG1RF_RS09020	['carbohydrate ABC transporter permease']		-2.10569	1.81e-05	-0.316493	0.584549
OG1RF_RS00505	['carbamate kinase']		-2.07338	7.6e-08	-0.858445	0.034798
OG1RF_RS09015	['DUF3502 domain-containing protein']		-2.04265	9.87e-05	-0.402151	0.504566
OG1RF_RS13390	['hypothetical protein']		-2.03053	9.16e-11	0.392931	0.182625
OG1RF_RS07080	['thiamine pyrophosphate-dependent dehydrogenase E1 component subunit alpha']		-1.88824	0.002499	-0.588726	0.38887
	srlA		-1.86765	5.47e-07	-0.469879	0.240191
OG1RF_RS06135	['MogA/MoaB family molybdenum cofactor biosynthesis protein']		-1.79167	0.00871525	-0.410024	0.564821
OG1RF_RS09025	['sugar ABC transporter permease']		-1.77532	0.000300665	-0.155998	0.792652
OG1RF_RS10025	['dihydropyrimidinase']		-1.76873	0.00252897	-0.698544	0.227371
OG1RF_RS13060	['PTS protein, glucitol/sorbitol, IIBC component']		-1.7376	0.00224085	-0.363532	0.578207
OG1RF_RS06140	['molybdopterin-binding protein']		-1.72239	0.00014247	-0.621753	0.166193
OG1RF_RS13070	['transcriptional regulator']		-1.59481	0.00137584	-0.450262	0.405326
OG1RF_RS07090	['butyrate kinase']		-1.5263	0.00654899	-0.67199	0.259187
