# Supplementary material for: CroR Regulates Expression of pbp4(5) to Promote Cephalosporin Resistance in Enterococcus faecalis
Source: mBio. 2022 Aug 1;13(4):e01119-22. doi: 10.1128/mbio.01119-22 (PMC9426447; doi:10.1128/mbio.01119-22)
Supplement: TABLE S3 [file mbio.01119-22-s0002.xlsx]

## Sheet: Sheet1
Gene Name	OG1RF Gene Number	Annotation	fold change RTqPCR (OG1 treated v untreated)	Standard Error	fold change RTqPCR (∆croR treated v untreated)	Standard Error	∆/transposon mutant v WT	∆croR with constitutive gene expression
CroR	OG1RF_RS12980	response regulator transcription factor	168.4	84.1	n/a	n/a	Decreased Cx MIC vs WT	WT resistance to Cx
CisS	OG1RF_RS11065	HAMP domain-containing histidine kinase	3.66	1.5	1.2	0.04	None (Kellogg 2016)	N/D
	OG1RF_RS05560	LysR family transcriptional regulator	14.32	1.06	0.56	0.18	N/D	unchanged
	OG1RF_RS05565	LysR family transcriptional regulator	625.4	388.4	8.2	1	None	Unchanged
	OG1RF_RS11935	TetR family transcriptional regulator	3.82	0.38	1.09	0.06	N/D	N/D
PbpA (Pbp2b)*	OG1RF_RS11045	penicillin-binding protein 2	79.3	48.7	3.3	0.7	Decreased Cx MIC vs WT	Decreased Cx MIC vs ∆croR
Pbp4(5)*	OG1RF_RS09755	penicillin-binding protein	4.3	0.47	1.36	0.17	Decreased Cx MIC vs WT	Increased Cx MIC vs ∆croR
	OG1RF_RS02555	serine hydrolase	286.3	169	14.5	9.9	None	N/D
*	OG1RF_RS05555	FtsW/RodA/SpoVE family cell cycle protein	248.2	12.7	4.5	0.2	None	N/D
*	OG1RF_RS05550	FtsW/RodA/SpoVE family cell cycle protein	726	361.9	31.4	12.3	None	N/D
	OG1RF_RS11270	DUF3955 domain-containing protein	2522.8	1176.6	12.9	5.4	N/D	unchanged
	OG1RF_RS05215	Metallophosphoesterase	7414.5	5400.7	168.5	121.6	None	unchanged
	OG1RF_RS12755	phosphatase PAP2 family protein	1464.2	795.7	9	2.9	None	unchanged
	OG1RF_RS03660	Metallophosphoesterase	384.1	252.4	29.6	11	None	unchanged
	OG1RF_RS05340	hypothetical protein	703	389.6	21.6	4.1	N/D	unchanged
	OG1RF_RS05385	cation-translocating P-type ATPase	286.1	140.6	41.7	18.7	None	N/D
	OG1RF_RS03825	DUF4828 domain-containing protein	153.2	57	12.4	3.1	N/D	unchanged
	OG1RF_RS07205	hemolysin III family protein	215.4	115	69.5	11.1	N/D	unchanged
GatD*	OG1RF_RS10055	glutamine amidotransferase	4.33	0.28	0.81	0.44	N/D	N/D
MurT*	OG1RF_RS10050	Mur ligase family protein	4.78	1.8	1.09	0.53	N/D	N/D
	OG1RF_RS07405	pore-forming protein EbsA	4.26	0.27	0.81	0.44	N/D	N/D
